# Supplementary material for: Integrated Tissue and Blood miRNA Expression Profiles Identify Novel Biomarkers for Accurate Non-Invasive Diagnosis of Breast Cancer: Preliminary Results and Future Clinical Implications
Source: Genes (Basel). 2022 Oct 24;13(11):1931. doi: 10.3390/genes13111931 (PMC9690091; doi:10.3390/genes13111931)
Supplement: Supplementary file 1 [file genes-13-01931-s001.zip]

Archive with 8 entries (8 files):
- Supplementary Figures information.pdf
- supplementary table S1.xlsx
- supplementary table S2.xlsx
- supplementary table S3.xlsx
- supplementary table S4.xlsx
- Supplementary Table S5.xlsx
- Supplementary Table S6.xlsx
- supplementary Table S7.xlsx
