# Supplementary material for: Integrated Tissue and Blood miRNA Expression Profiles Identify Novel Biomarkers for Accurate Non-Invasive Diagnosis of Breast Cancer: Preliminary Results and Future Clinical Implications
Source: Genes (Basel). 2022 Oct 24;13(11):1931. doi: 10.3390/genes13111931 (PMC9690091; doi:10.3390/genes13111931)
Supplement: Supplementary file 1 [file genes-13-01931-s001.zip › supplementary table S1.xlsx]

## Sheet: Sheet1
The indicators of primary synergy miRNAs in 12 evaluate sets
miRNA name	i	k	single ROC	combined ROC	combined accuracy	combined sensitivity	combined specificity	combined precision	combined F measure	frequency
hsa-miR-139-5p	1	24	0.989868	0.994371	0.956311	0.973262	0.789474	0.978495	0.975871	12
hsa-miR-142-3p			0.73262							4
hsa-miR-331-3p			0.669856							8
hsa-miR-337-3p			0.888545							8
hsa-miR-342-5p			0.801576							10
hsa-miR-486-5p			0.922038							10
hsa-miR-590-5p			0.655502							2
hsa-miR-654-3p			0.690402							10
hsa-miR-139-5p	2	24	0.985083	1	0.956311	0.989305	0.631579	0.963542	0.976253	12
hsa-miR-142-3p			0.772587							4
hsa-miR-331-3p			0.722769							8
hsa-miR-337-3p			0.952716							8
hsa-miR-342-5p			0.794821							10
hsa-miR-486-5p			0.905713							10
hsa-miR-590-5p			0.684773							2
hsa-miR-654-3p			0.837883							10
hsa-miR-139-5p	5	56	0.965944	0.970448	0.961165	0.989305	0.684211	0.968586	0.978836	12
hsa-miR-337-3p			0.895863							8
hsa-miR-342-5p			0.822122							10
hsa-miR-486-5p			0.93611							10
hsa-miR-139-5p	5	83	0.994934	1	0.975728	0.983957	0.894737	0.989247	0.986595	12
hsa-miR-142-3p			0.752041							4
hsa-miR-326			0.835632							2
hsa-miR-331-3p			0.71123							8
hsa-miR-337-3p			0.934985							8
hsa-miR-342-5p			0.826907							10
hsa-miR-486-5p			0.955531							10
hsa-miR-615-3p			0.665916							4
hsa-miR-654-3p			0.793977							10
hsa-miR-139-5p	6	56	0.98846	0.993245	0.956311	0.983957	0.684211	0.968421	0.976127	12
hsa-miR-337-3p			0.898396							8
hsa-miR-342-5p			0.806924							10
hsa-miR-486-5p			0.88376							10
hsa-miR-139-5p	6	83	0.975514	0.984239	0.956311	0.983957	0.684211	0.968421	0.976127	12
hsa-miR-142-3p			0.786659							4
hsa-miR-326			0.831692							2
hsa-miR-331-3p			0.680552							8
hsa-miR-337-3p			0.926259							8
hsa-miR-342-5p			0.782719							10
hsa-miR-486-5p			0.933014							10
hsa-miR-615-3p			0.599775							4
hsa-miR-654-3p			0.781312							10
hsa-miR-139-5p	9	60	0.99409	0.997467	0.980583	0.989305	0.894737	0.989305	0.989305	12
hsa-miR-331-3p			0.701942							8
hsa-miR-342-5p			0.820152							10
hsa-miR-486-5p			0.940895							10
hsa-miR-654-3p			0.719392							10
hsa-miR-139-5p	10	60	0.990431	0.99803	0.985437	0.983957	1	1	0.991914	12
hsa-miR-331-3p			0.698002							8
hsa-miR-342-5p			0.788066							10
hsa-miR-486-5p			0.920912							10
hsa-miR-654-3p			0.789192							10
hsa-miR-139-5p	11	44	0.995215	0.99803	0.970874	0.967914	1	1	0.983696	12
hsa-miR-142-5p			0.713482							2
hsa-miR-337-3p			0.922882							8
hsa-miR-342-5p			0.823529							10
hsa-miR-486-5p			0.937799							10
hsa-miR-615-3p			0.659724							4
hsa-miR-654-3p			0.740782							10
hsa-miR-139-5p	11	88	0.964256	0.967352	0.941748	0.97861	0.578947	0.958115	0.968254	12
hsa-miR-331-3p			0.628202							8
hsa-miR-654-3p			0.783							10
hsa-miR-139-5p	12	44	0.984239	0.996904	0.966019	0.994652	0.684211	0.96875	0.98153	12
hsa-miR-142-5p			0.770053							2
hsa-miR-337-3p			0.929918							8
hsa-miR-342-5p			0.791725							10
hsa-miR-486-5p			0.91866							10
hsa-miR-615-3p			0.61047							4
hsa-miR-654-3p			0.808612							10
hsa-miR-139-5p	12	88	0.992682	0.992119	0.975728	0.973262	1	1	0.98645	12
hsa-miR-331-3p			0.707853							8
hsa-miR-654-3p			0.876442							10
