# Supplementary material for: Integrated Tissue and Blood miRNA Expression Profiles Identify Novel Biomarkers for Accurate Non-Invasive Diagnosis of Breast Cancer: Preliminary Results and Future Clinical Implications
Source: Genes (Basel). 2022 Oct 24;13(11):1931. doi: 10.3390/genes13111931 (PMC9690091; doi:10.3390/genes13111931)
Supplement: Supplementary file 1 [file genes-13-01931-s001.zip › supplementary table S2.xlsx]

## Sheet: Sheet1
The AUC and ci value of i9k60 in evaluate set
miRNA	single AUC in evaluate	ci	combined AUC in evaluate	combined ci
hsa-miR-139-5p	0.9941	98.44% ~ 100%	0.9975	99.36% ~ 100%
hsa-miR-342-5p	0.8202	73.43% ~ 90.6%
hsa-miR-486-5p	0.9409	90.44% ~ 97.74%
hsa-miR-654-3p	0.7194	61.53% ~ 82.35%
hsa-miR-331-3p	0.7019	61% ~ 79.39%
