# Supplementary material for: Integrated Tissue and Blood miRNA Expression Profiles Identify Novel Biomarkers for Accurate Non-Invasive Diagnosis of Breast Cancer: Preliminary Results and Future Clinical Implications
Source: Genes (Basel). 2022 Oct 24;13(11):1931. doi: 10.3390/genes13111931 (PMC9690091; doi:10.3390/genes13111931)
Supplement: Supplementary file 1 [file genes-13-01931-s001.zip › supplementary table S3.xlsx]

## Sheet: Sheet1
The AUC and ci value of i9k60 in test set
miRNA	single AUC in test	ci	combined AUC in test	combined ci
hsa-miR-139-5p	0.9904	97.94% ~ 100%	0.993	98.39% ~ 100%
hsa-miR-342-5p	0.7974	72.03% ~ 87.44%
hsa-miR-486-5p	0.9294	88.25% ~ 97.62%
hsa-miR-654-3p	0.8224	74.02% ~ 90.46%
hsa-miR-331-3p	0.7084	63.58% ~ 78.1%
