# Supplementary material for: Integrated Tissue and Blood miRNA Expression Profiles Identify Novel Biomarkers for Accurate Non-Invasive Diagnosis of Breast Cancer: Preliminary Results and Future Clinical Implications
Source: Genes (Basel). 2022 Oct 24;13(11):1931. doi: 10.3390/genes13111931 (PMC9690091; doi:10.3390/genes13111931)
Supplement: Supplementary file 1 [file genes-13-01931-s001.zip › supplementary table S4.xlsx]

## Sheet: Sheet1
The AUC and ci value of i9k60 in tissue independent set 1
miRNA	single AUC in tissue	ci	combined AUC in tissue	combined ci
hsa-miR-139-5p	0.9714	93.4% ~ 100%	1	99.36% ~ 100%
hsa-miR-342-5p	0.6446	48.75% ~ 80.18%
hsa-miR-486-5p	0.8982	80.44% ~ 99.2%
hsa-miR-654-3p	0.9125	82.09% ~ 100%
hsa-miR-331-3p	0.5625	39.46% ~ 77.1%
