# Supplementary material for: Integrated Tissue and Blood miRNA Expression Profiles Identify Novel Biomarkers for Accurate Non-Invasive Diagnosis of Breast Cancer: Preliminary Results and Future Clinical Implications
Source: Genes (Basel). 2022 Oct 24;13(11):1931. doi: 10.3390/genes13111931 (PMC9690091; doi:10.3390/genes13111931)
Supplement: Supplementary file 1 [file genes-13-01931-s001.zip › Supplementary Table S5.xlsx]

## Sheet: Sheet1
The AUC and ci value of i9k60 in tissue independent set 2
miRNA	single AUC in tissue independent set 2	ci	combined AUC in tissue independent set 2	combined ci
hsa-miR-139-5p	0.5619	46.03% ~ 66.36%	0.7181	63.4% ~ 80.22%
hsa-miR-342-5p	0.6167	50.56% ~ 72.78%
hsa-miR-486-5p	0.6658	57.92% ~ 75.24%
hsa-miR-654-3p	0.548	43.81% ~ 65.79%
hsa-miR-331-3p	0.5634	47.09% ~ 65.58%
