# Supplementary material for: Integrated Tissue and Blood miRNA Expression Profiles Identify Novel Biomarkers for Accurate Non-Invasive Diagnosis of Breast Cancer: Preliminary Results and Future Clinical Implications
Source: Genes (Basel). 2022 Oct 24;13(11):1931. doi: 10.3390/genes13111931 (PMC9690091; doi:10.3390/genes13111931)
Supplement: Supplementary file 1 [file genes-13-01931-s001.zip › Supplementary Table S6.xlsx]

## Sheet: Sheet1
The AUC and ci value of i9k60 in blood independent set
miRNA	single AUC in blood	ci	combined AUC in blood	combined ci
hsa-miR-139-5p	0.6264	47.55% ~ 77.74%	0.9105	99.36% ~ 100%
hsa-miR-342-5p	0.5824	42.55% ~ 73.92%
hsa-miR-486-5p	0.8793	78.69% ~ 97.16%
hsa-miR-654-3p	0.625	46.4% ~ 78.6%
hsa-miR-331-3p	0.6151	45.91% ~ 77.1%
