# Supplementary material for: Integrated Tissue and Blood miRNA Expression Profiles Identify Novel Biomarkers for Accurate Non-Invasive Diagnosis of Breast Cancer: Preliminary Results and Future Clinical Implications
Source: Genes (Basel). 2022 Oct 24;13(11):1931. doi: 10.3390/genes13111931 (PMC9690091; doi:10.3390/genes13111931)
Supplement: Supplementary file 1 [file genes-13-01931-s001.zip › supplementary Table S7.xlsx]

## Sheet: Sheet1
Comparison of Methods
Method	miRNAs	Combined AUC in TCGA-BRCA	Combined AUC in Tissue Independent dataset 1	Combined AUC in Tissue Independent dataset 2	Combined AUC in Blood Independent dataset
O-PSM	hsa-miR-139-5p,hsa-miR-331-3p,hsa-miR-342-5p,hsa-miR-486-5p,hsa-miR-654-3p	0.997467	1	0.7181	0.910511
Decision Tree	hsa-miR-125a-5p+hsa-miR-342-3p+hsa-miR-502-3p+hsa-miR-139-5p+hsa-miR-342-5p	0.9918	1	0.933649	0.785511
SAM	hsa-miR-331-3p,hsa-miR-615-3p,hsa-miR-127-3p,hsa-miR-125a-5p,hsa-miR-654-3p	0.944941	1	0.813484	0.764205
Fold Change	hsa-miR-337-3p+hsa-miR-590-5p+hsa-miR-326+hsa-miR-342-5p+hsa-miR-486-5p	0.988865	1	0.806375	0.884943
T Test	hsa-miR-142-3p+hsa-miR-423-3p+hsa-miR-331-3p+hsa-miR-339-3p+hsa-miR-199b-5p	0.930481	1	0.761504	0.769886
SAM + Fisher	hsa-miR-331-3p,hsa-miR-615-3p,hsa-miR-127-3p,hsa-miR-125a-5p,hsa-miR-654-3p	0.65	0.640625	0.546	0.8321
Fold Change + Fisher	hsa-miR-486-5p,hsa-miR-139-5p,hsa-miR-337-3p,hsa-miR-326,hsa-miR-342-5p	0.9683	0.7926	0.5149	0.9
T Test + Fisher	hsa-miR-139-5p,hsa-miR-28-3p,hsa-miR-199b-5p,hsa-miR-337-3p,hsa-miR-486-5p	0.9742	0.8764	0.629	0.95
SAM + Decision Tree	hsa-miR-125a-5p+hsa-miR-342-3p+hsa-miR-107+hsa-miR-142-3p+hsa-miR-654-3p	0.959999	1	0.945345	0.894886
FC + Decision Tree	hsa-miR-342-5p+hsa-miR-139-5p+hsa-miR-337-3p+hsa-miR-654-3p+hsa-miR-142-5p	0.99022	1	0.772665	0.886364
T Test + Decision Tree	hsa-miR-502-3p+hsa-miR-125a-5p+hsa-miR-654-3p+hsa-miR-139-5p+hsa-miR-28-3p	0.995954	1	0.842226	0.850852
SAM + FC	hsa-miR-337-3p+hsa-miR-654-3p+hsa-miR-590-5p+hsa-miR-615-3p+hsa-miR-139-5p	0.990272	1	0.824797	0.734375
SAM + T Test	hsa-miR-199b-5p+hsa-miR-654-3p+hsa-miR-324-5p+hsa-miR-339-3p+hsa-miR-146b-5p	0.917024	0.973214	0.858508	0.727273
FC + T Test	hsa-miR-139-5p+hsa-miR-326+hsa-miR-342-5p+hsa-miR-337-3p+hsa-miR-142-5p	0.99029	1	0.769836	0.896307
SAM + FC + Decision Tree	hsa-miR-342-5p+hsa-miR-615-3p+hsa-miR-654-3p+hsa-miR-337-3p+hsa-miR-486-5p	0.988109	1	0.815548	0.887784
SAM + T Test + Decision Tree	hsa-miR-342-3p+hsa-miR-142-3p+hsa-miR-146b-5p+hsa-miR-28-3p+hsa-miR-654-3p	0.956533	0.996429	0.866152	0.826704
FC + T Test + Decision Tree	hsa-miR-139-5p+hsa-miR-142-5p+hsa-miR-654-3p+hsa-miR-615-3p+hsa-miR-486-5p	0.988302	0.96875	0.795215	1
SAM + FC + T Test	hsa-miR-139-5p+hsa-miR-326+hsa-miR-342-5p+hsa-miR-337-3p+hsa-miR-142-5p	0.99029	1	0.769836	0.896307
